# Supplementary material for: Deviation of Latitude Cut: A Simple Sign to Differentiate Total Hip Arthroplasty from Hemiarthroplasty in Radiography
Source: J Clin Med. 2023 Sep 26;12(19):6218. doi: 10.3390/jcm12196218 (PMC10573713; doi:10.3390/jcm12196218)
Supplement: Supplementary file 1 [file jcm-12-06218-s001.zip]

Archive with 1 entries (1 files):
- jcm-2600307-supplementary.pdf
